# Supplementary material for: Klf4 Is a Transcriptional Regulator of Genes Critical for EMT, Including Jnk1 (Mapk8)
Source: PLoS One. 2013 Feb 25;8(2):e57329. doi: 10.1371/journal.pone.0057329 (PMC3581489; doi:10.1371/journal.pone.0057329)
Supplement: Table S2 — Gene-Ontology analysis reveals that crucial EMT relevant pathways are under control of Klf4. GeneGo software was used to categorize the genes into functional groups. Gene ontology has been performed on direct KLf4 target genes that are transcriptionally up or down-regulated during EMT. (XLSX) [file pone.0057329.s011.xlsx]

## Sheet: Up
#	Maps	p-values	# of genes	Gene Names
1	Development_Regulation of epithelial-to-mesenchymal transition (EMT)	4.33787e-12	64	HGF, TGIF, Endothelin-1, PAI1, E2A, N-cadherin, PDGF-B, HGF receptor (Met), Fibronectin, Frizzled, Jagged1, Sno-N, Vimentin, DLL4, WNT
2	Development_WNT signaling pathway	1.00512e-09	53	Axin, Fra-1, Casein kinase I epsilon, TCF7L2 (TCF4), Frizzled, ENC1, Vimentin, Tcf(Lef), VEGF-A, c-Myc, ITF2, WNT
3	Cytoskeleton remodeling_TGF, WNT and cytoskeletal remodeling	1.8597e-09	111	Axin, PAI1, p15, Vinculin, SOS, MRLC, Fibronectin, TCF7L2 (TCF4), Frizzled, Cofilin, Tcf(Lef), c-Src, GRB2, VEGF-A, c-Myc, WNT
4	Cytoskeleton remodeling_Cytoskeleton remodeling	4.59783e-09	102	PAI1, Zyxin, Vinculin, SOS, Filamin A, MRLC, Fibronectin, Cofilin, MyHC, Tcf(Lef), c-Src, GRB2, VEGF-A, c-Myc, PIPKI gamma
5	Cell adhesion_Chemokines and adhesion	2.93317e-08	100	PAI1, Zyxin, Vinculin, SOS, Thrombospondin 1, Filamin A, Fibronectin, Cofilin, Tcf(Lef), c-Src, GRB2, VEGF-A, c-Myc, PIPKI gamma
6	Development_TGF-beta-dependent induction of EMT via SMADs	4.02302e-08	35	HMGA2, Endothelin-1, PAI1, E2A, N-cadherin, Fibronectin, Jagged1, MKL1, Vimentin
7	Development_EGFR signaling pathway	9.16823e-08	63	STAT3, Amphiregulin, HB-EGF, SOS, I-kB, JAK2, MKP-1, c-Src, GRB2, c-Myc, JNK1(MAPK8)
8	Development_PDGF signaling via STATs and NF-kB	2.98623e-07	32	STAT3, SOS, PDGF-B, I-kB, JAK2, c-Src, GRB2, c-Myc
9	Neurophysiological process_Receptor-mediated axon growth repulsion	4.18224e-07	45	Ephrin-A, HB-EGF, Cortactin, Neuropilin-1, Cofilin, Semaphorin 3A, Plexin A1, c-Src, Tubulin (in microtubules)
10	Development_TGF-beta-dependent induction of EMT via MAPK	6.19339e-07	47	AP-1, JNK(MAPK8-10), Endothelin-1, PAI1, SOS, Fibronectin, Vimentin, c-Src, GRB2
#	Networks	p-values	# of genes	Gene Names
1	Development_EMT_Regulation of epithelial-to-mesenchymal transition	5.8941e-12	232	STAT3, HGF, AP-1, JNK(MAPK8-10), HMGA2, TGIF, Axin, Endothelin-1, PAI1, E2A, Claudin-2, SOX9, N-cadherin, SOS, PDGF-B, HGF receptor (Met), Fibronectin, I-kB, Frizzled, Jagged1, PINCH, JAK2, Cofilin, Sno-N, MKL1, Vimentin, CTGF, c-Src, GRB2, SMAD7, DLL4, WNT, JNK1(MAPK8)
2	Cell cycle_G1-S Growth factor regulation	5.01741e-09	195	STAT3, HGF, AP-1, JNK(MAPK8-10), SPHK1, JunB, Activin A, Activin beta A, p15, NFKBIA, SOS, HGF receptor (Met), p16INK4, TCF7L2 (TCF4), I-kB, JAK2, Activin, PKC, Tcf(Lef), c-Src, GRB2, VEGF-A, c-Myc, JNK1(MAPK8), p14ARF, SOS1
3	Signal transduction_WNT signaling	1.44811e-08	177	Casein kinase I delta, AKAP12, JNK(MAPK8-10), Axin, FZD2, HB-EGF, WNT7B, Fra-1, Calcineurin A (catalytic), Casein kinase I epsilon, Calcineurin A (alpha), ERK3, Fibronectin, TCF7L2 (TCF4), Frizzled, Calmodulin, Vimentin, Tcf(Lef), Casein kinase I, c-Src, VEGF-A, c-Myc, WNT, JNK1(MAPK8)
4	Development_Regulation of angiogenesis	2.07757e-08	223	Ephrin-A, STAT3, PTCH1, SPHK1, S1P, Endothelin-1, PAI1, HB-EGF, MAPKAPK2, IL-6, PGAR, N-cadherin, Patched, SOS, Thrombospondin 1, Reticulon 4, I-kB, Ephrin-A1, JAK2, CTGF, PKC, c-Src, GRB2, VEGF-A, MMP-14, c-Myc, IGFBP7/8
5	Development_Neurogenesis_Axonal guidance	4.02843e-08	230	Ephrin-A, UNC5B, MYH9, IQGAP1, GIPC, PARD3, R-Ras, Calcineurin A (catalytic), Synbindin, N-cadherin, Cofilin, non-muscle, Syntenin 2, Reticulon 4, Ephrin-A1, Neuropilin-1, NCAM1, ENC1, Calmodulin, Cofilin, Semaphorin 3A, MyHC, cAMP-GEFI, Plexin A1, c-Src, AHNAK, Tubulin (in microtubules), FEZ2
6	Signal transduction_NOTCH signaling	2.63457e-07	236	STAT3, JNK(MAPK8-10), NOTCH2 (2ICD), Amphiregulin, FZD2, HB-EGF, E2A, WNT7B, PDGF-C, NFKBIA, SOS, c-FLIP (L), PDGF-B, NOTCH2, I-kB, Frizzled, Jagged1, JAK2, c-Src, GRB2, VEGF-A, c-Myc, DLL4, WNT, JNK1(MAPK8), SOS1
7	Cytoskeleton_Actin filaments	1.0727e-06	176	MYH9, Myosin VIIA, Zyxin, Vinculin, Cofilin, non-muscle, Filamin A, Tropomyosin-4, MRLC, Cortactin, CIP4, Cofilin, TRIPs, SVIL, MyHC, Tropomyosin, CAPZ beta, WaspIP, c-Src, GRB2, Migfilin, Protein kinase G
8	Cell adhesion_Cadherins	1.55568e-06	180	FHL2, Axin, IQGAP1, Axin2, Plakophilin 2, Casein kinase I epsilon, Vinculin, N-cadherin, HGF receptor (Met), Cortactin, Nectin-2, Frizzled, p120-catenin, ARVCF, PKC, Tcf(Lef), Casein kinase I, c-Src, Plakoglobin, WNT, Tubulin (in microtubules)
9	Cell adhesion_Integrin-mediated cell-matrix adhesion	2.06849e-06	214	Fibulin-2, Tubulin alpha 1A, Tubulin beta, Zyxin, Vinculin, Tubulin alpha, SOS, Myosin X, Filamin A, MRLC, Fibronectin, PINCH, Cofilin, PIP5KI, MyHC, Tcf(Lef), c-Src, GRB2, Migfilin, Cyr61, c-Myc, PIPKI gamma, Tubulin (in microtubules)
10	Development_Blood vessel morphogenesis	6.11669e-06	228	STAT3, Amphiregulin, Endothelin-1, HB-EGF, BNP, MAPKAPK2, PGAR, Notch, SOS, HGF receptor (Met), Fibronectin, Neuropilin-1, Jagged1, CTGF, c-Src, GRB2, Protein kinase G, VEGF-A, Cyr61, c-Myc, DLL4, JNK1(MAPK8), IGFBP7/8

## Sheet: Down
#	Maps	p-values	# of genes	Gene Names
1	Immune response_Alternative complement pathway	9.33498e-08	39	C3a, C3, C5 convertase (C3bBb), Factor Ba, C3b, Factor Bb, iC3b, C3dg, Factor B, C3c
2	DNA damage_ATM / ATR regulation of G2 / M checkpoint	7.32646e-05	26	GADD45 alpha, Chk2, Cyclin A, Chk1, Brca1, CDC25B
3	Cell cycle_Regulation of G1/S transition	8.49455e-05	38	Chk2, PP2A regulatory, Cyclin A, Brca1, Cyclin D3, Cyclin D, CDK6
4	DNA damage_ATM/ATR regulation of G1/S checkpoint	0.000249733	32	GADD45 alpha, Chk2, Cyclin A, Chk1, Brca1, Cyclin D
5	Cell cycle_Chromosome condensation in prometaphase	0.00025685	21	INCENP, CAP-H/H2, CAP-C, Cyclin A, Histone H1
6	Cytoskeleton remodeling_TGF, WNT and cytoskeletal remodeling	0.000317269	111	PLAT (TPA), Tcf(Lef), WNT, N-WASP, Destrin, MEK3(MAP2K3), TCF7L2 (TCF4), Frizzled, Cofilin, PI3K reg class IA, Caveolin-1
7	Cell cycle_The metaphase checkpoint	0.000487808	36	INCENP, HZwint-1, MAD2a, Survivin, CENP-E, AF15q14
8	Cell adhesion_Chemokines and adhesion	0.000550841	100	Caveolin-2, PLAT (TPA), Tcf(Lef), Flotillin-2, N-WASP, G-protein alpha-i family, CD47, Cofilin, PI3K reg class IA, Caveolin-1
9	Cell cycle_Initiation of mitosis	0.000610752	25	AP-2A, KNSL1, p90RSK1, CDC25B, Histone H1
10	Development_WNT signaling pathway	0.000720464	53	Fra-1, E-cadherin, Tcf(Lef), WNT, TCF7L2 (TCF4), Frizzled, Survivin
#	Networks	p-values	# of genes	Gene Names
1	Cell cycle_Core	4.95756e-06	115	INCENP, Cdt1, CDC18L (CDC6), CDH1, CAP-C, Cyclin A, Kid, MCM7, MCM10, CDC25B, MAD2a, Cyclin D3, Survivin, CENP-E, Cyclin D, CDK6
2	Signal transduction_WNT signaling	8.65633e-06	177	AKAP12, Fra-1, CaMK II beta, WNT4, Cyclin A2, MEKK1(MAP3K1), Tcf(Lef), PP2A regulatory, GATA-6, WNT, G-protein alpha-i family, FZD5, Adenylate cyclase, NF-AT, MEK3(MAP2K3), TCF7L2 (TCF4), Frizzled, Calmodulin, Survivin, CaMK II delta
3	Cell cycle_S phase	9.74693e-06	149	Cdt1, Cyclin A2, CDC18L (CDC6), CDH1, POLA2, Sgo1, GADD45 alpha, Chk2, Rad51, Cyclin A, ChAF1 subunit B, CHTF18, POLD reg (p68), MCM7, MCM10, Brca1, BRIP1, Histone H1
4	Reproduction_Progesterone signaling	1.22011e-05	212	DHB4, MEKK1(MAP3K1), PAQR7, Chk2, Tcf(Lef), Cyclin A, PI3K reg class IA (p85), WNT, ASK1 (MAP3K5), G-protein alpha-i family, Adenylate cyclase, PI3K reg class IA (p85-alpha), Galpha(q)-specific peptide GPCRs, p90Rsk, MEK3(MAP2K3), p90RSK1, Frizzled, CDC25B, MAD2a, Calmodulin, KIBRA, PI3K reg class IA
5	Cell cycle_G2-M	7.95778e-05	206	INCENP, AP-2A, CAP-H/H2, Cyclin A2, PLK4 (STK18), GADD45 alpha, Chk2, Rad51, CAP-C, Cyclin A, Chk1, KNSL1, CDC25, Kid, Brca1, p90Rsk, p90RSK1, CDC25B, MAD2a, Histone H1
6	Apoptosis_Anti-apoptosis mediated by external signals via NF-kB	0.000234408	111	Bcl-XL, Bcl-6, c-IAP1, c-IAP2, PP2A regulatory, PI3K reg class IA (p85), Adenosine A1 receptor, G-protein alpha-i family, Adenylate cyclase, p90Rsk, Survivin, Bcl-3, PI3K reg class IA
7	DNA damage_DBS repair	0.000363576	116	PSF, DNA polymerase eta, HMG2, Chk2, Rad51, PP2A regulatory, Chk1, ChAF1 subunit B, HMG1,2, XRCC2, Brca1, BRIP1, NRB54
8	Cell cycle_Mitosis	0.0010266	179	INCENP, CAP-H/H2, CAP-C, Cyclin A, KNSL1, CDC25, Kid, HZwint-1, HDAC6, CDC25B, MAD2a, Survivin, MKLP1, CENP-E, Histone H1, AF15q14
9	Inflammation_IFN-gamma signaling	0.00258805	110	RASSF5, MEKK1(MAP3K1), Bcl-XL, C/EBPbeta, Cyclin A, CXCL16, Brca1, Calmodulin, STAT1, Factor B, PI3K reg class IA
10	Response to hypoxia and oxidative stress	0.00303299	163	Catalase, GSTM1, GSTM2, MGST3, Chk2, MGST2, NRF2, C/EBPbeta, GSHR, Chk1, ASK1 (MAP3K5), Selenoprotein P, MEK3(MAP2K3), ACOX2
